# Supplementary material for: The Response Regulator FlmD Regulates Biofilm Formation in Comamonas testosteroni through the Transcriptional Activator SoxR
Source: Microorganisms. 2022 Feb 4;10(2):356. doi: 10.3390/microorganisms10020356 (PMC8880074; doi:10.3390/microorganisms10020356)
Supplement: Supplementary file 1 [file microorganisms-10-00356-s001.zip]

Archive with 1 entries (1 files):
- microorganisms-1548085-Supplementary.pdf
